# Supplementary material for: TRPM2 Oxidation Activates Two Distinct Potassium Channels in Melanoma Cells through Intracellular Calcium Increase
Source: Int J Mol Sci. 2021 Aug 4;22(16):8359. doi: 10.3390/ijms22168359 (PMC8393965; doi:10.3390/ijms22168359)
Supplement: Supplementary file 1 [file ijms-22-08359-s001.zip]

Archive with 1 entries (1 files):
- ijms-1296681-supplementary.pdf
